# Supplementary material for: Evaluation of Candidate Genes from Orphan FEB and GEFS+ Loci by Analysis of Human Brain Gene Expression Atlases
Source: PLoS One. 2011 Aug 17;6(8):e23149. doi: 10.1371/journal.pone.0023149 (PMC3157479; doi:10.1371/journal.pone.0023149)
Supplement: Table S4 — Candidate gene prioritizations/predictions for orphan FEB and GEFS+ loci. Legend: locus = orphan FEB/GEFS+ locus; candidate_id/ symbol = Entrez gene ID and symbol of the positional candidate; rank_HBA/ GEO = rank among the prioritized positional candidates for the HBA/GEO dataset; relRank_HBA/GEO = relative rank among the prioritized positional candidates for the HBA/GEO dataset (rank divided by number of candidates with expression data); avRelRank_HBA+GEO = average relative rank, i.e. if the candidate has expression data in both datasets, otherwise the average relative rank is taken as either relRank_HBA or relRank_GEO if only one dataset provides expression data, or remains undefined if no expression data is available. (XLS) [file pone.0023149.s004.xls]

## Sheet: Sheet1
# Evaluation of candidate genes from orphan FEB and GEFS+ loci by analysis of human brain gene expression atlases
# Rosario M. Piro, Ivan Molineris, Ugo Ala, Ferdinando di Cunto
# Table S4: Candidate gene prioritizations/predictions for orphan FEB and GEFS+ loci.
# Legend:
# locus = orphan FEB/GEFS+ locus;
# candidate_id/symbol = Entrez gene ID and symbol of the positional candidate;
# rank_HBA/GEO = rank among the prioritized positional candidates for the HBA/GEO dataset;
# relRank_HBA/GEO = relative rank among the prioritized positional candidates for the HBA/GEO dataset (rank divided by number of candidates with expression data);
# avRelRank_HBA+GEO = average relative rank, i.e. (relRank_HBA+relRank_GEO})/2, if the candidate has expression data in both datasets, otherwise the average relative rank is taken as either relRank_HBA or relRank_GEO if only one dataset provides expression data, or remains undefined if no expression data is available.
locus	candidate_id	candidate_symbol	rank_HBA	relRank_HBA	rank_GEO	relRank_GEO	avRelRank_HBA+GEO
FEB1	80124	VCPIP1	3	0.157895	1	0.0357143	0.0968045
FEB1	1392	CRH	4	0.210526	2	0.0714286	0.140977
FEB1	23212	RRS1	2	0.105263	5	0.178571	0.141917
FEB1	26255	PTTG3	-	-	4	0.142857	0.142857
FEB1	116328	C8orf34	6	0.315789	3	0.107143	0.211466
FEB1	9242	MSC	-	-	7	0.25	0.25
FEB1	389668	XKR9	5	0.263158	-	-	0.263158
FEB1	10987	COPS5	7	0.368421	9	0.321429	0.344925
FEB1	10565	ARFGEF1	1	0.0526316	19	0.678571	0.365602
FEB1	254778	C8orf46	9	0.473684	10	0.357143	0.415414
FEB1	63978	PRDM14	-	-	12	0.428571	0.428571
FEB1	81796	SLCO5A1	-	-	13	0.464286	0.464286
FEB1	84675	TRIM55	-	-	14	0.5	0.5
FEB1	79848	CSPP1	15	0.789474	6	0.214286	0.50188
FEB1	23213	SULF1	12	0.631579	11	0.392857	0.512218
FEB1	56260	C8orf44	8	0.421053	18	0.642857	0.531955
FEB1	57094	CPA6	-	-	15	0.535714	0.535714
FEB1	10499	NCOA2	10	0.526316	16	0.571429	0.548872
FEB1	2138	EYA1	17	0.894737	8	0.285714	0.590226
FEB1	4603	MYBL1	11	0.578947	17	0.607143	0.593045
FEB1	8989	TRPA1	-	-	20	0.714286	0.714286
FEB1	157777	C8orf45	-	-	21	0.75	0.75
FEB1	51110	LACTB2	13	0.684211	26	0.928571	0.806391
FEB1	85479	DNAJC5B	-	-	23	0.821429	0.821429
FEB1	137872	ADHFE1	16	0.842105	24	0.857143	0.849624
FEB1	23678	SGK3	18	0.947368	22	0.785714	0.866541
FEB1	23471	TRAM1	14	0.736842	28	1	0.868421
FEB1	80243	PREX2	19	1	25	0.892857	0.946429
FEB1	641638	SNHG6	-	-	27	0.964286	0.964286
FEB1	641648	SNORD87	-	-	-	-	-
FEB1	286187	LRRC67	-	-	-	-	-
FEB10	57552	AADACL1	2	0.0833333	1	0.0357143	0.0595238
FEB10	5290	PIK3CA	1	0.0416667	3	0.107143	0.0744048
FEB10	22871	NLGN1	5	0.208333	2	0.0714286	0.139881
FEB10	4711	NDUFB5	4	0.166667	6	0.214286	0.190476
FEB10	51555	PEX5L	3	0.125	8	0.285714	0.205357
FEB10	10242	KCNMB2	10	0.416667	4	0.142857	0.279762
FEB10	79718	TBL1XR1	9	0.375	7	0.25	0.3125
FEB10	1894	ECT2	6	0.25	11	0.392857	0.321429
FEB10	83893	SPATA16	-	-	10	0.357143	0.357143
FEB10	339829	CCDC39	15	0.625	5	0.178571	0.401786
FEB10	64393	ZMAT3	11	0.458333	12	0.428571	0.443452
FEB10	131118	DNAJC19	8	0.333333	16	0.571429	0.452381
FEB10	151613	TTC14	16	0.666667	9	0.321429	0.494048
FEB10	51193	ZNF639	12	0.5	14	0.5	0.5
FEB10	57129	MRPL47	13	0.541667	15	0.535714	0.53869
FEB10	8975	USP13	7	0.291667	24	0.857143	0.574405
FEB10	27094	KCNMB3	-	-	17	0.607143	0.607143
FEB10	389177	FLJ23172	-	-	18	0.642857	0.642857
FEB10	2693	GHSR	20	0.833333	13	0.464286	0.64881
FEB10	55669	MFN1	14	0.583333	22	0.785714	0.684524
FEB10	64778	FNDC3B	18	0.75	20	0.714286	0.732143
FEB10	254827	NAALADL2	22	0.916667	19	0.678571	0.797619
FEB10	59345	GNB4	17	0.708333	25	0.892857	0.800595
FEB10	8087	FXR1	21	0.875	21	0.75	0.8125
FEB10	8743	TNFSF10	19	0.791667	26	0.928571	0.860119
FEB10	347689	SOX2OT	23	0.958333	23	0.821429	0.889881
FEB10	86	ACTL6A	24	1	27	0.964286	0.982143
FEB10	5337	PLD1	-	-	28	1	1
FEB2	79187	FSD1	2	0.0263158	2	0.0190476	0.0226817
FEB2	60680	BRUNOL5	3	0.0394737	1	0.00952381	0.0244987
FEB2	56961	SHD	1	0.0131579	8	0.0761905	0.0446742
FEB2	85300	ATCAY	5	0.0657895	3	0.0285714	0.0471805
FEB2	116844	LRG1	-	-	9	0.0857143	0.0857143
FEB2	84954	MPND	6	0.0789474	11	0.104762	0.0918546
FEB2	126282	TNFAIP8L1	12	0.157895	7	0.0666667	0.112281
FEB2	4145	MATK	15	0.197368	5	0.047619	0.122494
FEB2	23396	PIP5K1C	16	0.210526	4	0.0380952	0.124311
FEB2	23370	ARHGEF18	9	0.118421	15	0.142857	0.130639
FEB2	56926	NCLN	8	0.105263	18	0.171429	0.138346
FEB2	284422	LOC284422	-	-	16	0.152381	0.152381
FEB2	374875	HSD11B1L	18	0.236842	10	0.0952381	0.16604
FEB2	9361	LONP1	14	0.184211	17	0.161905	0.173058
FEB2	148022	TICAM1	10	0.131579	24	0.228571	0.180075
FEB2	970	CD70	-	-	21	0.2	0.2
FEB2	4902	NRTN	-	-	23	0.219048	0.219048
FEB2	284427	SLC25A41	19	0.25	20	0.190476	0.220238
FEB2	284424	C19orf30	11	0.144737	40	0.380952	0.262845
FEB2	51341	ZBTB7A	22	0.289474	25	0.238095	0.263784
FEB2	23217	ZFR2	38	0.5	6	0.0571429	0.278571
FEB2	79230	ZNF557	7	0.0921053	50	0.47619	0.284148
FEB2	1938	EEF2	4	0.0526316	55	0.52381	0.288221
FEB2	80700	UBXN6	23	0.302632	31	0.295238	0.298935
FEB2	170961	ANKRD24	26	0.342105	27	0.257143	0.299624
FEB2	5802	PTPRS	36	0.473684	14	0.133333	0.303509
FEB2	84699	CREB3L3	-	-	33	0.314286	0.314286
FEB2	1613	DAPK3	21	0.276316	38	0.361905	0.31911
FEB2	257062	TMEM146	-	-	34	0.32381	0.32381
FEB2	2962	GTF2F1	34	0.447368	22	0.209524	0.328446
FEB2	10501	SEMA6B	42	0.552632	12	0.114286	0.333459
FEB2	10036	CHAF1A	20	0.263158	43	0.409524	0.336341
FEB2	2769	GNA15	30	0.394737	32	0.304762	0.349749
FEB2	79085	SLC25A23	46	0.605263	13	0.12381	0.364536
FEB2	6455	SH3GL1	35	0.460526	29	0.27619	0.368358
FEB2	257000	PLAC2	-	-	41	0.390476	0.390476
FEB2	140467	ZNF358	25	0.328947	49	0.466667	0.397807
FEB2	116541	MRPL54	27	0.355263	47	0.447619	0.401441
FEB2	51343	FZR1	37	0.486842	36	0.342857	0.41485
FEB2	5605	MAP2K2	24	0.315789	58	0.552381	0.434085
FEB2	84839	RAX2	33	0.434211	46	0.438095	0.436153
FEB2	8192	CLPP	40	0.526316	37	0.352381	0.439348
FEB2	10382	TUBB4	28	0.368421	54	0.514286	0.441353
FEB2	125988	C19orf70	47	0.618421	30	0.285714	0.452068
FEB2	51548	SIRT6	13	0.171053	77	0.733333	0.452193
FEB2	7409	VAV1	-	-	48	0.457143	0.457143
FEB2	4782	NFIC	17	0.223684	73	0.695238	0.459461
FEB2	55527	FEM1A	58	0.763158	19	0.180952	0.472055
FEB2	126328	NDUFA11	29	0.381579	61	0.580952	0.481266
FEB2	55702	CCDC94	43	0.565789	42	0.4	0.482895
FEB2	2528	FUT6	-	-	51	0.485714	0.485714
FEB2	2527	FUT5	-	-	52	0.495238	0.495238
FEB2	2767	GNA11	51	0.671053	35	0.333333	0.502193
FEB2	55620	STAP2	-	-	53	0.504762	0.504762
FEB2	84717	HDGF2	55	0.723684	39	0.371429	0.547556
FEB2	8744	TNFSF9	-	-	59	0.561905	0.561905
FEB2	497049	FLJ25758	-	-	60	0.571429	0.571429
FEB2	4298	MLLT1	67	0.881579	28	0.266667	0.574123
FEB2	5623	PSPN	56	0.736842	44	0.419048	0.577945
FEB2	27134	TJP3	70	0.921053	26	0.247619	0.584336
FEB2	23030	KDM4B	41	0.539474	68	0.647619	0.593546
FEB2	8740	TNFSF14	-	-	63	0.6	0.6
FEB2	8698	S1PR4	60	0.789474	45	0.428571	0.609023
FEB2	125997	MBD3L2	-	-	66	0.628571	0.628571
FEB2	2015	EMR1	-	-	67	0.638095	0.638095
FEB2	126321	C19orf28	45	0.592105	72	0.685714	0.63891
FEB2	8498	RANBP3	39	0.513158	83	0.790476	0.651817
FEB2	83475	DOHH	44	0.578947	78	0.742857	0.660902
FEB2	3643	INSR	31	0.407895	98	0.933333	0.670614
FEB2	58509	C19orf29	62	0.815789	57	0.542857	0.679323
FEB2	9667	SAFB2	52	0.684211	71	0.67619	0.680201
FEB2	148066	ZNRF4	50	0.657895	74	0.704762	0.681328
FEB2	440503	LSDP5	54	0.710526	69	0.657143	0.683835
FEB2	56927	GPR108	32	0.421053	102	0.971429	0.696241
FEB2	126259	TMIGD2	-	-	75	0.714286	0.714286
FEB2	56931	DUS3L	64	0.842105	62	0.590476	0.716291
FEB2	27231	ITGB1BP3	-	-	76	0.72381	0.72381
FEB2	84266	ALKBH7	49	0.644737	86	0.819048	0.731892
FEB2	92359	CRB3	73	0.960526	56	0.533333	0.74693
FEB2	126326	GIPC3	-	-	79	0.752381	0.752381
FEB2	163154	PRR22	65	0.855263	70	0.666667	0.760965
FEB2	91039	DPP9	-	-	80	0.761905	0.761905
FEB2	25873	RPL36	48	0.631579	94	0.895238	0.763409
FEB2	6294	SAFB	53	0.697368	89	0.847619	0.772494
FEB2	729359	KIAA1881	72	0.947368	64	0.609524	0.778446
FEB2	8570	KHSRP	57	0.75	85	0.809524	0.779762
FEB2	92960	PEX11G	-	-	82	0.780952	0.780952
FEB2	10045	SH2D3A	-	-	84	0.8	0.8
FEB2	828	CAPS	75	0.986842	65	0.619048	0.802945
FEB2	125981	ACER1	-	-	87	0.828571	0.828571
FEB2	400673	VMAC	63	0.828947	-	-	0.828947
FEB2	56005	C19orf10	59	0.776316	93	0.885714	0.831015
FEB2	9546	APBA3	-	-	88	0.838095	0.838095
FEB2	51588	PIAS4	66	0.868421	90	0.857143	0.862782
FEB2	79958	DENND1C	-	-	91	0.866667	0.866667
FEB2	10148	EBI3	-	-	92	0.87619	0.87619
FEB2	2525	FUT3	61	0.802632	101	0.961905	0.882268
FEB2	718	C3	76	1	81	0.771429	0.885714
FEB2	81616	ACSBG2	-	-	95	0.904762	0.904762
FEB2	374877	C19orf45	-	-	96	0.914286	0.914286
FEB2	6915	TBXA2R	71	0.934211	97	0.92381	0.92901
FEB2	5990	RFX2	69	0.907895	100	0.952381	0.930138
FEB2	29128	UHRF1	-	-	99	0.942857	0.942857
FEB2	10226	M6PRBP1	68	0.894737	105	1	0.947368
FEB2	9322	TRIP10	-	-	103	0.980952	0.980952
FEB2	10362	HMG20B	74	0.973684	104	0.990476	0.98208
FEB2	100128569	C19orf71	-	-	-	-	-
FEB2	26812	SNORD37	-	-	-	-	-
FEB2	645432	ARRDC5	-	-	-	-	-
FEB2	326342	EMR4P	-	-	-	-	-
FEB2	284428	MBD3L5	-	-	-	-	-
FEB2	100128573	LOC100128573	-	-	-	-	-
FEB4	1946	EFNA5	4	0.102564	2	0.0408163	0.0716902
FEB4	441094	FLJ42709	3	0.0769231	4	0.0816327	0.0792779
FEB4	9867	PJA2	2	0.0512821	8	0.163265	0.107274
FEB4	2745	GLRX	1	0.025641	10	0.204082	0.114861
FEB4	84250	ANKRD32	-	-	6	0.122449	0.122449
FEB4	5122	PCSK1	7	0.179487	5	0.102041	0.140764
FEB4	64839	FBXL17	-	-	7	0.142857	0.142857
FEB4	79772	MCTP1	10	0.25641	3	0.0612245	0.158817
FEB4	153364	MBLAC2	5	0.128205	13	0.265306	0.196756
FEB4	90355	C5orf30	6	0.153846	14	0.285714	0.21978
FEB4	5066	PAM	17	0.435897	1	0.0204082	0.228153
FEB4	345757	FAM174A	13	0.333333	11	0.22449	0.278912
FEB4	7025	NR2F1	15	0.384615	9	0.183673	0.284144
FEB4	285600	C5orf36	11	0.282051	16	0.326531	0.304291
FEB4	55781	RIOK2	14	0.358974	15	0.306122	0.332548
FEB4	116068	LYSMD3	12	0.307692	18	0.367347	0.33752
FEB4	285704	RGMB	9	0.230769	25	0.510204	0.370487
FEB4	84059	GPR98	16	0.410256	20	0.408163	0.40921
FEB4	642987	FLJ43080	23	0.589744	12	0.244898	0.417321
FEB4	23262	HISPPD1	18	0.461538	21	0.428571	0.445055
FEB4	83890	SPATA9	-	-	22	0.44898	0.44898
FEB4	353189	SLCO4C1	-	-	24	0.489796	0.489796
FEB4	7903	ST8SIA4	21	0.538462	23	0.469388	0.503925
FEB4	133482	SLCO6A1	-	-	26	0.530612	0.530612
FEB4	134187	POU5F2	-	-	28	0.571429	0.571429
FEB4	10622	POLR3G	30	0.769231	19	0.387755	0.578493
FEB4	22936	ELL2	8	0.205128	47	0.959184	0.582156
FEB4	9652	TTC37	22	0.564103	30	0.612245	0.588174
FEB4	83989	FAM172A	37	0.948718	17	0.346939	0.647828
FEB4	153643	FAM81B	-	-	32	0.653061	0.653061
FEB4	317671	RFESD	-	-	33	0.673469	0.673469
FEB4	831	CAST	20	0.512821	41	0.836735	0.674778
FEB4	54826	GIN1	24	0.615385	36	0.734694	0.675039
FEB4	4012	LNPEP	19	0.487179	43	0.877551	0.682365
FEB4	83594	NUDT12	31	0.794872	29	0.591837	0.693354
FEB4	1105	CHD1	27	0.692308	38	0.77551	0.733909
FEB4	100133050	LOC100133050	29	0.74359	-	-	0.74359
FEB4	167410	LIX1	39	1	27	0.55102	0.77551
FEB4	9366	RAB9P1	33	0.846154	35	0.714286	0.78022
FEB4	4124	MAN2A1	26	0.666667	44	0.897959	0.782313
FEB4	285601	GPR150	34	0.871795	34	0.693878	0.782836
FEB4	2241	FER	28	0.717949	42	0.857143	0.787546
FEB4	57561	ARRDC3	25	0.641026	46	0.938776	0.789901
FEB4	100129716	LOC100129716	-	-	39	0.795918	0.795918
FEB4	1070	CETN3	38	0.974359	31	0.632653	0.803506
FEB4	202299	C5orf27	-	-	40	0.816327	0.816327
FEB4	64167	ERAP2	36	0.923077	37	0.755102	0.839089
FEB4	22836	RHOBTB3	32	0.820513	49	1	0.910256
FEB4	153642	ARSK	-	-	45	0.918367	0.918367
FEB4	51752	ERAP1	35	0.897436	48	0.979592	0.938514
FEB4_Deprez_et_al.	814	CAMK4	4	0.0571429	2	0.0227273	0.0399351
FEB4_Deprez_et_al.	9315	C5orf13	1	0.0142857	12	0.136364	0.0753247
FEB4_Deprez_et_al.	441094	FLJ42709	7	0.1	5	0.0568182	0.0784091
FEB4_Deprez_et_al.	1946	EFNA5	10	0.142857	3	0.0340909	0.088474
FEB4_Deprez_et_al.	9867	PJA2	5	0.0714286	11	0.125	0.0982143
FEB4_Deprez_et_al.	84250	ANKRD32	-	-	9	0.102273	0.102273
FEB4_Deprez_et_al.	7905	REEP5	11	0.157143	6	0.0681818	0.112662
FEB4_Deprez_et_al.	64839	FBXL17	-	-	10	0.113636	0.113636
FEB4_Deprez_et_al.	2745	GLRX	3	0.0428571	17	0.193182	0.118019
FEB4_Deprez_et_al.	134429	STARD4	9	0.128571	14	0.159091	0.143831
FEB4_Deprez_et_al.	167227	DCP2	2	0.0285714	24	0.272727	0.150649
FEB4_Deprez_et_al.	5122	PCSK1	16	0.228571	7	0.0795455	0.154058
FEB4_Deprez_et_al.	79772	MCTP1	20	0.285714	4	0.0454545	0.165584
FEB4_Deprez_et_al.	1176	AP3S1	17	0.242857	8	0.0909091	0.166883
FEB4_Deprez_et_al.	91137	SLC25A46	6	0.0857143	28	0.318182	0.201948
FEB4_Deprez_et_al.	51334	PRR16	-	-	19	0.215909	0.215909
FEB4_Deprez_et_al.	153364	MBLAC2	12	0.171429	26	0.295455	0.233442
FEB4_Deprez_et_al.	56929	FEM1C	23	0.328571	13	0.147727	0.238149
FEB4_Deprez_et_al.	5066	PAM	33	0.471429	1	0.0113636	0.241396
FEB4_Deprez_et_al.	90355	C5orf30	13	0.185714	27	0.306818	0.246266
FEB4_Deprez_et_al.	6728	SRP19	21	0.3	18	0.204545	0.252273
FEB4_Deprez_et_al.	64848	YTHDC2	14	0.2	29	0.329545	0.264773
FEB4_Deprez_et_al.	7025	NR2F1	30	0.428571	16	0.181818	0.305195
FEB4_Deprez_et_al.	345757	FAM174A	27	0.385714	20	0.227273	0.306494
FEB4_Deprez_et_al.	1036	CDO1	36	0.514286	15	0.170455	0.34237
FEB4_Deprez_et_al.	51397	COMMD10	15	0.214286	44	0.5	0.357143
FEB4_Deprez_et_al.	206338	LVRN	-	-	32	0.363636	0.363636
FEB4_Deprez_et_al.	285600	C5orf36	24	0.342857	34	0.386364	0.36461
FEB4_Deprez_et_al.	114915	C5orf26	28	0.4	30	0.340909	0.370455
FEB4_Deprez_et_al.	1657	DMXL1	32	0.457143	25	0.284091	0.370617
FEB4_Deprez_et_al.	134430	WDR36	8	0.114286	57	0.647727	0.381006
FEB4_Deprez_et_al.	116068	LYSMD3	26	0.371429	36	0.409091	0.39026
FEB4_Deprez_et_al.	55781	RIOK2	29	0.414286	33	0.375	0.394643
FEB4_Deprez_et_al.	285704	RGMB	19	0.271429	49	0.556818	0.414123
FEB4_Deprez_et_al.	3781	KCNN2	40	0.571429	23	0.261364	0.416396
FEB4_Deprez_et_al.	642987	FLJ43080	42	0.6	21	0.238636	0.419318
FEB4_Deprez_et_al.	55521	TRIM36	44	0.628571	22	0.25	0.439286
FEB4_Deprez_et_al.	84059	GPR98	31	0.442857	39	0.443182	0.443019
FEB4_Deprez_et_al.	324	APC	34	0.485714	41	0.465909	0.475812
FEB4_Deprez_et_al.	83942	TSSK1B	-	-	42	0.477273	0.477273
FEB4_Deprez_et_al.	23262	HISPPD1	35	0.5	40	0.454545	0.477273
FEB4_Deprez_et_al.	83890	SPATA9	-	-	45	0.511364	0.511364
FEB4_Deprez_et_al.	353189	SLCO4C1	-	-	47	0.534091	0.534091
FEB4_Deprez_et_al.	7903	ST8SIA4	39	0.557143	46	0.522727	0.539935
FEB4_Deprez_et_al.	285605	DTWD2	25	0.357143	66	0.75	0.553571
FEB4_Deprez_et_al.	153443	SRFBP1	22	0.314286	70	0.795455	0.55487
FEB4_Deprez_et_al.	133482	SLCO6A1	-	-	50	0.568182	0.568182
FEB4_Deprez_et_al.	10622	POLR3G	52	0.742857	37	0.420455	0.581656
FEB4_Deprez_et_al.	54508	FLJ11235	57	0.814286	31	0.352273	0.583279
FEB4_Deprez_et_al.	9652	TTC37	41	0.585714	56	0.636364	0.611039
FEB4_Deprez_et_al.	22936	ELL2	18	0.257143	85	0.965909	0.611526
FEB4_Deprez_et_al.	134187	POU5F2	-	-	54	0.613636	0.613636
FEB4_Deprez_et_al.	9627	SNCAIP	53	0.757143	43	0.488636	0.62289
FEB4_Deprez_et_al.	153643	FAM81B	-	-	59	0.670455	0.670455
FEB4_Deprez_et_al.	54826	GIN1	43	0.614286	64	0.727273	0.670779
FEB4_Deprez_et_al.	83989	FAM172A	67	0.957143	35	0.397727	0.677435
FEB4_Deprez_et_al.	317671	RFESD	-	-	60	0.681818	0.681818
FEB4_Deprez_et_al.	153733	CCDC112	66	0.942857	38	0.431818	0.687338
FEB4_Deprez_et_al.	5229	PGGT1B	55	0.785714	52	0.590909	0.688312
FEB4_Deprez_et_al.	340069	FAM170A	-	-	61	0.693182	0.693182
FEB4_Deprez_et_al.	831	CAST	38	0.542857	75	0.852273	0.697565
FEB4_Deprez_et_al.	83594	NUDT12	54	0.771429	55	0.625	0.698214
FEB4_Deprez_et_al.	4012	LNPEP	37	0.528571	79	0.897727	0.713149
FEB4_Deprez_et_al.	100133050	LOC100133050	51	0.728571	-	-	0.728571
FEB4_Deprez_et_al.	1105	CHD1	48	0.685714	69	0.784091	0.734903
FEB4_Deprez_et_al.	3295	HSD17B4	61	0.871429	53	0.602273	0.736851
FEB4_Deprez_et_al.	64097	EPB41L4A	65	0.928571	48	0.545455	0.737013
FEB4_Deprez_et_al.	133923	ZNF474	-	-	65	0.738636	0.738636
FEB4_Deprez_et_al.	9140	ATG12	49	0.7	71	0.806818	0.753409
FEB4_Deprez_et_al.	6643	SNX2	46	0.657143	76	0.863636	0.76039
FEB4_Deprez_et_al.	85480	TSLP	-	-	68	0.772727	0.772727
FEB4_Deprez_et_al.	9366	RAB9P1	59	0.842857	63	0.715909	0.779383
FEB4_Deprez_et_al.	285601	GPR150	60	0.857143	62	0.704545	0.780844
FEB4_Deprez_et_al.	167410	LIX1	70	1	51	0.579545	0.789773
FEB4_Deprez_et_al.	4124	MAN2A1	47	0.671429	80	0.909091	0.79026
FEB4_Deprez_et_al.	57561	ARRDC3	45	0.642857	84	0.954545	0.798701
FEB4_Deprez_et_al.	2241	FER	50	0.714286	78	0.886364	0.800325
FEB4_Deprez_et_al.	100129716	LOC100129716	-	-	72	0.818182	0.818182
FEB4_Deprez_et_al.	1070	CETN3	69	0.985714	58	0.659091	0.822403
FEB4_Deprez_et_al.	202299	C5orf27	-	-	73	0.829545	0.829545
FEB4_Deprez_et_al.	51014	TMED7	56	0.8	77	0.875	0.8375
FEB4_Deprez_et_al.	64167	ERAP2	64	0.914286	67	0.761364	0.837825
FEB4_Deprez_et_al.	4163	MCC	-	-	74	0.840909	0.840909
FEB4_Deprez_et_al.	25816	TNFAIP8	62	0.885714	82	0.931818	0.908766
FEB4_Deprez_et_al.	22836	RHOBTB3	58	0.828571	88	1	0.914286
FEB4_Deprez_et_al.	4015	LOX	-	-	81	0.920455	0.920455
FEB4_Deprez_et_al.	153642	ARSK	-	-	83	0.943182	0.943182
FEB4_Deprez_et_al.	51752	ERAP1	63	0.9	87	0.988636	0.944318
FEB4_Deprez_et_al.	57556	SEMA6A	68	0.971429	86	0.977273	0.974351
FEB4_Deprez_et_al.	654322	SNORA13	-	-	-	-	-
FEB4_Deprez_et_al.	353376	TICAM2	-	-	-	-	-
FEB4_Deprez_et_al.	100302736		-	-	-	-	-
FEB4_Deprez_et_al.	94033	FTMT	-	-	-	-	-
FEB5	285735	LOC285735	-	-	2	0.0740741	0.0740741
FEB5	93663	ARHGAP18	-	-	3	0.111111	0.111111
FEB5	114801	TMEM200A	3	0.25	1	0.037037	0.143519
FEB5	9465	AKAP7	1	0.0833333	7	0.259259	0.171296
FEB5	84456	L3MBTL3	2	0.166667	5	0.185185	0.175926
FEB5	8875	VNN2	-	-	8	0.296296	0.296296
FEB5	8417	STX7	6	0.5	4	0.148148	0.324074
FEB5	26002	MOXD1	4	0.333333	9	0.333333	0.333333
FEB5	8876	VNN1	-	-	10	0.37037	0.37037
FEB5	383	ARG1	-	-	12	0.444444	0.444444
FEB5	116843	C6orf192	8	0.666667	6	0.222222	0.444444
FEB5	79541	OR2A4	-	-	13	0.481481	0.481481
FEB5	285733	LOC285733	-	-	14	0.518519	0.518519
FEB5	9439	MED23	5	0.416667	18	0.666667	0.541667
FEB5	154075	SAMD3	-	-	15	0.555556	0.555556
FEB5	134864	TAAR1	-	-	16	0.592593	0.592593
FEB5	134860	TAAR9	-	-	17	0.62963	0.62963
FEB5	9038	TAAR5	12	1	11	0.407407	0.703704
FEB5	55350	VNN3	-	-	19	0.703704	0.703704
FEB5	5169	ENPP3	-	-	21	0.777778	0.777778
FEB5	6206	RPS12	7	0.583333	27	1	0.791667
FEB5	2037	EPB41L2	9	0.75	24	0.888889	0.819444
FEB5	9287	TAAR2	10	0.833333	22	0.814815	0.824074
FEB5	83551	TAAR8	11	0.916667	20	0.740741	0.828704
FEB5	643854	hCG_2030429	-	-	23	0.851852	0.851852
FEB5	5167	ENPP1	-	-	25	0.925926	0.925926
FEB5	1490	CTGF	-	-	26	0.962963	0.962963
FEB5	253582	C6orf191	-	-	-	-	-
FEB5	319100	TAAR6	-	-	-	-	-
FEB6	8774	NAPG	1	0.0909091	1	0.0833333	0.0871212
FEB6	56907	SPIRE1	2	0.181818	5	0.416667	0.299242
FEB6	10939	AFG3L2	3	0.272727	4	0.333333	0.30303
FEB6	10650	SLMO1	6	0.545455	3	0.25	0.397727
FEB6	65258	MPPE1	7	0.636364	2	0.166667	0.401515
FEB6	3613	IMPA2	5	0.454545	8	0.666667	0.560606
FEB6	1149	CIDEA	-	-	7	0.583333	0.583333
FEB6	2774	GNAL	8	0.727273	6	0.5	0.613636
FEB6	57132	CHMP1B	4	0.363636	11	0.916667	0.640152
FEB6	84617	TUBB6	9	0.818182	9	0.75	0.784091
FEB6	147495	APCDD1	10	0.909091	10	0.833333	0.871212
FEB6	63895	FAM38B	11	1	12	1	1
FEB7	3763	KCNJ6	1	0.0232558	2	0.037037	0.0301464
FEB7	8208	CHAF1B	2	0.0465116	3	0.0555556	0.0510336
FEB7	8867	SYNJ1	9	0.209302	4	0.0740741	0.141688
FEB7	539	ATP5O	7	0.162791	7	0.12963	0.14621
FEB7	30811	HUNK	8	0.186047	8	0.148148	0.167097
FEB7	7267	TTC3	12	0.27907	5	0.0925926	0.185831
FEB7	54943	DNAJC28	4	0.0930233	16	0.296296	0.19466
FEB7	9980	DOPEY2	6	0.139535	15	0.277778	0.208656
FEB7	1859	DYRK1A	5	0.116279	19	0.351852	0.234065
FEB7	7074	TIAM1	20	0.465116	1	0.0185185	0.241817
FEB7	3460	IFNGR2	11	0.255814	13	0.240741	0.248277
FEB7	6453	ITSN1	3	0.0697674	25	0.462963	0.266365
FEB7	6647	SOD1	14	0.325581	12	0.222222	0.273902
FEB7	23515	MORC3	13	0.302326	17	0.314815	0.30857
FEB7	6526	SLC5A3	17	0.395349	14	0.259259	0.327304
FEB7	874	CBR3	22	0.511628	9	0.166667	0.339147
FEB7	3454	IFNAR1	23	0.534884	10	0.185185	0.360034
FEB7	10311	DSCR3	10	0.232558	27	0.5	0.366279
FEB7	64968	MRPS6	27	0.627907	6	0.111111	0.369509
FEB7	114036	C21orf82	-	-	20	0.37037	0.37037
FEB7	54093	SETD4	18	0.418605	18	0.333333	0.375969
FEB7	59271	C21orf63	25	0.581395	11	0.203704	0.39255
FEB7	757	TMEM50B	16	0.372093	23	0.425926	0.399009
FEB7	54069	C21orf45	15	0.348837	31	0.574074	0.461456
FEB7	9992	KCNE2	-	-	26	0.481481	0.481481
FEB7	29980	DONSON	21	0.488372	-	-	0.488372
FEB7	140290	TCP10L	26	0.604651	22	0.407407	0.506029
FEB7	84996	C21orf119	-	-	28	0.518519	0.518519
FEB7	9875	URB1	29	0.674419	21	0.388889	0.531654
FEB7	53820	DSCR6	-	-	33	0.611111	0.611111
FEB7	2618	GART	19	0.44186	43	0.796296	0.619078
FEB7	257203	DSCR9	-	-	34	0.62963	0.62963
FEB7	861	RUNX1	-	-	35	0.648148	0.648148
FEB7	57466	SFRS15	24	0.55814	41	0.759259	0.658699
FEB7	54102	CLIC6	-	-	36	0.666667	0.666667
FEB7	56683	C21orf59	34	0.790698	30	0.555556	0.673127
FEB7	116448	OLIG1	33	0.767442	32	0.592593	0.680017
FEB7	3753	KCNE1	-	-	37	0.685185	0.685185
FEB7	23562	CLDN14	42	0.976744	24	0.444444	0.710594
FEB7	54065	FAM165B	32	0.744186	39	0.722222	0.733204
FEB7	56246	MRAP	-	-	40	0.740741	0.740741
FEB7	3141	HLCS	28	0.651163	45	0.833333	0.742248
FEB7	6493	SIM2	41	0.953488	29	0.537037	0.745263
FEB7	3455	IFNAR2	36	0.837209	38	0.703704	0.770457
FEB7	56245	C21orf62	-	-	42	0.777778	0.777778
FEB7	51227	PIGP	31	0.72093	46	0.851852	0.786391
FEB7	9946	CRYZL1	30	0.697674	48	0.888889	0.793282
FEB7	6651	SON	39	0.906977	44	0.814815	0.860896
FEB7	10215	OLIG2	38	0.883721	47	0.87037	0.877046
FEB7	873	CBR1	35	0.813953	53	0.981481	0.897717
FEB7	54067	C21orf49	-	-	49	0.907407	0.907407
FEB7	80215	C21orf96	-	-	50	0.925926	0.925926
FEB7	3588	IL10RB	37	0.860465	54	1	0.930233
FEB7	94104	C21orf66	40	0.930233	51	0.944444	0.937339
FEB7	1827	RCAN1	43	1	52	0.962963	0.981481
FEB7	54070	NCRNA00159	-	-	-	-	-
FEB7	677846	SNORA80	-	-	-	-	-
FEB7	728409	C21orf54	-	-	-	-	-
FEB7	54064	NCRNA00160	-	-	-	-	-
FEB9	7342	UBP1	1	0.0384615	2	0.0689655	0.0537135
FEB9	51143	DYNC1LI1	2	0.0769231	5	0.172414	0.124668
FEB9	23171	GPD1L	5	0.192308	3	0.103448	0.147878
FEB9	25827	FBXL2	10	0.384615	1	0.0344828	0.209549
FEB9	9497	SLC4A7	3	0.115385	10	0.344828	0.230106
FEB9	114884	OSBPL10	4	0.153846	11	0.37931	0.266578
FEB9	7155	TOP2B	9	0.346154	7	0.241379	0.293767
FEB9	26032	SUSD5	11	0.423077	6	0.206897	0.314987
FEB9	116135	LRRC3B	16	0.615385	4	0.137931	0.376658
FEB9	54995	OXSM	13	0.5	9	0.310345	0.405172
FEB9	643853	TMPPE	12	0.461538	-	-	0.461538
FEB9	55768	NGLY1	7	0.269231	19	0.655172	0.462202
FEB9	8320	EOMES	-	-	14	0.482759	0.482759
FEB9	152100	CMC1	14	0.538462	13	0.448276	0.493369
FEB9	152110	NEK10	15	0.576923	12	0.413793	0.495358
FEB9	2720	GLB1	8	0.307692	20	0.689655	0.498674
FEB9	5915	RARB	-	-	15	0.517241	0.517241
FEB9	64343	AZI2	20	0.769231	8	0.275862	0.522546
FEB9	23122	CLASP2	6	0.230769	25	0.862069	0.546419
FEB9	339896	GADL1	-	-	17	0.586207	0.586207
FEB9	152189	CMTM8	19	0.730769	18	0.62069	0.675729
FEB9	27303	RBMS3	22	0.846154	16	0.551724	0.698939
FEB9	201595	STT3B	17	0.653846	23	0.793103	0.723475
FEB9	25904	CNOT10	18	0.692308	24	0.827586	0.759947
FEB9	152098	ZCWPW2	25	0.961538	21	0.724138	0.842838
FEB9	54918	CMTM6	26	1	22	0.758621	0.87931
FEB9	112616	CMTM7	21	0.807692	28	0.965517	0.886605
FEB9	7048	TGFBR2	23	0.884615	26	0.896552	0.890584
FEB9	1233	CCR4	-	-	27	0.931034	0.931034
FEB9	10491	CRTAP	24	0.923077	29	1	0.961538
FEB9	344787	ZNF860	-	-	-	-	-
FEB9	131405	TRIM71	-	-	-	-	-
GEFS+4	7447	VSNL1	1	0.125	1	0.0909091	0.107955
GEFS+4	348654	GEN1	-	-	3	0.272727	0.272727
GEFS+4	79677	SMC6	2	0.25	4	0.363636	0.306818
GEFS+4	130497	OSR1	-	-	5	0.454545	0.454545
GEFS+4	3790	KCNS3	3	0.375	6	0.545455	0.460227
GEFS+4	57665	RDH14	6	0.75	2	0.181818	0.465909
GEFS+4	4148	MATN3	4	0.5	7	0.636364	0.568182
GEFS+4	57539	WDR35	5	0.625	8	0.727273	0.676136
GEFS+4	93034	NT5C1B	-	-	9	0.818182	0.818182
GEFS+4	130502	TTC32	7	0.875	11	1	0.9375
GEFS+4	9741	LAPTM4A	8	1	10	0.909091	0.954545
GEFS+4	729475	RAD51AP2	-	-	-	-	-
GEFS+4	343930	MSGN1	-	-	-	-	-
GEFS+6	157627	LOC157627	1	0.05	1	0.0277778	0.0388889
GEFS+6	66036	MTMR9	2	0.1	4	0.111111	0.105556
GEFS+6	157285	PRAGMIN	4	0.2	2	0.0555556	0.127778
GEFS+6	57604	C8orf79	3	0.15	7	0.194444	0.172222
GEFS+6	7991	TUSC3	5	0.25	5	0.138889	0.194444
GEFS+6	9258	MFHAS1	7	0.35	3	0.0833333	0.216667
GEFS+6	54984	PINX1	6	0.3	8	0.222222	0.261111
GEFS+6	137868	SGCZ	-	-	10	0.277778	0.277778
GEFS+6	157773	C8orf48	-	-	12	0.333333	0.333333
GEFS+6	4482	MSRA	10	0.5	6	0.166667	0.333333
GEFS+6	286046	XKR6	9	0.45	9	0.25	0.35
GEFS+6	91694	LONRF1	8	0.4	13	0.361111	0.380556
GEFS+6	100132923	FAM66D	-	-	14	0.388889	0.388889
GEFS+6	83656	C8orf12	-	-	15	0.416667	0.416667
GEFS+6	1508	CTSB	11	0.55	11	0.305556	0.427778
GEFS+6	137075	CLDN23	-	-	16	0.444444	0.444444
GEFS+6	203076	C8orf74	-	-	18	0.5	0.5
GEFS+6	252969	NEIL2	13	0.65	17	0.472222	0.561111
GEFS+6	286042	hCG_1990547	12	0.6	20	0.555556	0.577778
GEFS+6	157739	TDH	-	-	21	0.583333	0.583333
GEFS+6	85002	FAM86B1	-	-	23	0.638889	0.638889
GEFS+6	10407	SPAG11B	-	-	25	0.694444	0.694444
GEFS+6	203074	UNQ9391	16	0.8	22	0.611111	0.705556
GEFS+6	83648	FAM167A	-	-	26	0.722222	0.722222
GEFS+6	90459	ERI1	19	0.95	19	0.527778	0.738889
GEFS+6	340357	LOC340357	-	-	27	0.75	0.75
GEFS+6	94137	RP1L1	-	-	28	0.777778	0.777778
GEFS+6	10395	DLC1	18	0.9	24	0.666667	0.783333
GEFS+6	8658	TNKS	15	0.75	31	0.861111	0.805556
GEFS+6	640	BLK	-	-	29	0.805556	0.805556
GEFS+6	2222	FDFT1	14	0.7	33	0.916667	0.808333
GEFS+6	2626	GATA4	-	-	30	0.833333	0.833333
GEFS+6	1673	DEFB4	17	0.85	32	0.888889	0.869444
GEFS+6	653423	SPAG11A	-	-	34	0.944444	0.944444
GEFS+6	83595	SOX7	-	-	35	0.972222	0.972222
GEFS+6	79660	PPP1R3B	-	-	36	1	1
GEFS+6	653333	FAM86B2	20	1	-	-	1
GEFS+6	349196	LOC349196	-	-	-	-	-
GEFS+6	641517	DEF109P1B	-	-	-	-	-
GEFS+6	414325	DEFB103B	-	-	-	-	-
GEFS+6	140596	DEFB104A	-	-	-	-	-
GEFS+6	245909	DEFB106A	-	-	-	-	-
GEFS+6	245908	DEFB105A	-	-	-	-	-
GEFS+6	245910	DEFB107A	-	-	-	-	-
GEFS+6	441317	FAM90A7	-	-	-	-	-
GEFS+6	100132103	FAM66E	-	-	-	-	-
GEFS+6	83650	AMAC1L2	-	-	-	-	-
GEFS+6	613210	DEFB136	-	-	-	-	-
GEFS+6	613209	DEFB135	-	-	-	-	-
GEFS+6	613211	DEFB134	-	-	-	-	-
GEFS+6	245940	DEFB130	-	-	-	-	-
GEFS+6	728957	ZNF705D	-	-	-	-	-
GEFS+6	392196	LOC392196	-	-	-	-	-
GEFS+6	377630	DUB3	-	-	-	-	-
GEFS+6	100133172	FAM66A	-	-	-	-	-
GEFS+6	245912	DEFB109P1	-	-	-	-	-
GEFS+6_family15173	286097	EFHA2	1	0.0285714	2	0.0338983	0.0312349
GEFS+6_family15173	157627	LOC157627	2	0.0571429	1	0.0169492	0.037046
GEFS+6_family15173	66036	MTMR9	3	0.0857143	7	0.118644	0.102179
GEFS+6_family15173	157285	PRAGMIN	6	0.171429	4	0.0677966	0.119613
GEFS+6_family15173	23362	PSD3	7	0.2	3	0.0508475	0.125424
GEFS+6_family15173	57604	C8orf79	5	0.142857	10	0.169492	0.156174
GEFS+6_family15173	526	ATP6V1B2	8	0.228571	5	0.0847458	0.156659
GEFS+6_family15173	29883	CNOT7	4	0.114286	13	0.220339	0.167312
GEFS+6_family15173	7991	TUSC3	9	0.257143	8	0.135593	0.196368
GEFS+6_family15173	9258	MFHAS1	11	0.314286	6	0.101695	0.20799
GEFS+6_family15173	54984	PINX1	10	0.285714	11	0.186441	0.236077
GEFS+6_family15173	137868	SGCZ	-	-	17	0.288136	0.288136
GEFS+6_family15173	4482	MSRA	16	0.457143	9	0.152542	0.304843
GEFS+6_family15173	286046	XKR6	14	0.4	14	0.237288	0.318644
GEFS+6_family15173	157773	C8orf48	-	-	19	0.322034	0.322034
GEFS+6_family15173	91694	LONRF1	12	0.342857	20	0.338983	0.34092
GEFS+6_family15173	100132923	FAM66D	-	-	21	0.355932	0.355932
GEFS+6_family15173	83656	C8orf12	-	-	22	0.372881	0.372881
GEFS+6_family15173	137075	CLDN23	-	-	23	0.389831	0.389831
GEFS+6_family15173	1508	CTSB	17	0.485714	18	0.305085	0.3954
GEFS+6_family15173	55790	CSGALNACT1	19	0.542857	16	0.271186	0.407022
GEFS+6_family15173	11178	LZTS1	22	0.628571	12	0.20339	0.415981
GEFS+6_family15173	9108	MTMR7	15	0.428571	24	0.40678	0.417676
GEFS+6_family15173	5157	PDGFRL	-	-	28	0.474576	0.474576
GEFS+6_family15173	203076	C8orf74	-	-	29	0.491525	0.491525
GEFS+6_family15173	252969	NEIL2	20	0.571429	25	0.423729	0.497579
GEFS+6_family15173	286042	hCG_1990547	18	0.514286	31	0.525424	0.519855
GEFS+6_family15173	157739	TDH	-	-	32	0.542373	0.542373
GEFS+6_family15173	55174	INTS10	13	0.371429	45	0.762712	0.56707
GEFS+6_family15173	4023	LPL	31	0.885714	15	0.254237	0.569976
GEFS+6_family15173	10	NAT2	-	-	35	0.59322	0.59322
GEFS+6_family15173	137492	VPS37A	27	0.771429	26	0.440678	0.606053
GEFS+6_family15173	85002	FAM86B1	-	-	36	0.610169	0.610169
GEFS+6_family15173	10407	SPAG11B	-	-	38	0.644068	0.644068
GEFS+6_family15173	6542	SLC7A2	26	0.742857	33	0.559322	0.65109
GEFS+6_family15173	6570	SLC18A1	-	-	39	0.661017	0.661017
GEFS+6_family15173	83648	FAM167A	-	-	40	0.677966	0.677966
GEFS+6_family15173	203074	UNQ9391	28	0.8	34	0.576271	0.688136
GEFS+6_family15173	340357	LOC340357	-	-	41	0.694915	0.694915
GEFS+6_family15173	427	ASAH1	33	0.942857	27	0.457627	0.700242
GEFS+6_family15173	90459	ERI1	32	0.914286	30	0.508475	0.71138
GEFS+6_family15173	94137	RP1L1	-	-	42	0.711864	0.711864
GEFS+6_family15173	5108	PCM1	25	0.714286	43	0.728814	0.72155
GEFS+6_family15173	10395	DLC1	30	0.857143	37	0.627119	0.742131
GEFS+6_family15173	640	BLK	-	-	44	0.745763	0.745763
GEFS+6_family15173	8658	TNKS	24	0.685714	48	0.813559	0.749637
GEFS+6_family15173	63898	SH2D4A	-	-	46	0.779661	0.779661
GEFS+6_family15173	2222	FDFT1	23	0.657143	54	0.915254	0.786199
GEFS+6_family15173	51201	ZDHHC2	21	0.6	58	0.983051	0.791525
GEFS+6_family15173	2626	GATA4	-	-	47	0.79661	0.79661
GEFS+6_family15173	1673	DEFB4	29	0.828571	49	0.830508	0.82954
GEFS+6_family15173	9	NAT1	-	-	50	0.847458	0.847458
GEFS+6_family15173	2267	FGL1	-	-	51	0.864407	0.864407
GEFS+6_family15173	26281	FGF20	-	-	52	0.881356	0.881356
GEFS+6_family15173	4481	MSR1	-	-	53	0.898305	0.898305
GEFS+6_family15173	653423	SPAG11A	-	-	55	0.932203	0.932203
GEFS+6_family15173	83595	SOX7	-	-	56	0.949153	0.949153
GEFS+6_family15173	79660	PPP1R3B	-	-	57	0.966102	0.966102
GEFS+6_family15173	57509	MTUS1	34	0.971429	59	1	0.985714
GEFS+6_family15173	653333	FAM86B2	35	1	-	-	1
GEFS+6_family15173	349196	LOC349196	-	-	-	-	-
GEFS+6_family15173	641517	DEF109P1B	-	-	-	-	-
GEFS+6_family15173	414325	DEFB103B	-	-	-	-	-
GEFS+6_family15173	140596	DEFB104A	-	-	-	-	-
GEFS+6_family15173	245909	DEFB106A	-	-	-	-	-
GEFS+6_family15173	245908	DEFB105A	-	-	-	-	-
GEFS+6_family15173	245910	DEFB107A	-	-	-	-	-
GEFS+6_family15173	441317	FAM90A7	-	-	-	-	-
GEFS+6_family15173	100132103	FAM66E	-	-	-	-	-
GEFS+6_family15173	83650	AMAC1L2	-	-	-	-	-
GEFS+6_family15173	613210	DEFB136	-	-	-	-	-
GEFS+6_family15173	613209	DEFB135	-	-	-	-	-
GEFS+6_family15173	613211	DEFB134	-	-	-	-	-
GEFS+6_family15173	245940	DEFB130	-	-	-	-	-
GEFS+6_family15173	728957	ZNF705D	-	-	-	-	-
GEFS+6_family15173	392196	LOC392196	-	-	-	-	-
GEFS+6_family15173	377630	DUB3	-	-	-	-	-
GEFS+6_family15173	100133172	FAM66A	-	-	-	-	-
GEFS+6_family15173	245912	DEFB109P1	-	-	-	-	-
GEFS+N	7259	TSPYL1	1	0.0166667	1	0.0117647	0.0142157
GEFS+N	23270	TSPYL4	2	0.0333333	2	0.0235294	0.0284314
GEFS+N	2309	FOXO3	-	-	6	0.0705882	0.0705882
GEFS+N	57531	HACE1	4	0.0666667	7	0.0823529	0.0745098
GEFS+N	5550	PREP	3	0.05	12	0.141176	0.0955882
GEFS+N	389421	LIN28B	-	-	10	0.117647	0.117647
GEFS+N	3841	KPNA5	9	0.15	11	0.129412	0.139706
GEFS+N	9474	ATG5	5	0.0833333	18	0.211765	0.147549
GEFS+N	8936	WASF1	17	0.283333	3	0.0352941	0.159314
GEFS+N	84154	BXDC1	11	0.183333	13	0.152941	0.168137
GEFS+N	117247	SLC16A10	-	-	15	0.176471	0.176471
GEFS+N	2830	GPR6	-	-	16	0.188235	0.188235
GEFS+N	51362	CDC40	18	0.3	8	0.0941176	0.197059
GEFS+N	222553	SLC35F1	23	0.383333	5	0.0588235	0.221078
GEFS+N	9896	FIG4	24	0.4	4	0.0470588	0.223529
GEFS+N	221302	ZUFSP	15	0.25	17	0.2	0.225
GEFS+N	84816	RTN4IP1	14	0.233333	19	0.223529	0.228431
GEFS+N	79632	FAM184A	10	0.166667	27	0.317647	0.242157
GEFS+N	2898	GRIK2	8	0.133333	31	0.364706	0.24902
GEFS+N	55084	SOBP	7	0.116667	34	0.4	0.258333
GEFS+N	27244	SESN1	25	0.416667	9	0.105882	0.261275
GEFS+N	221303	FAM162B	12	0.2	32	0.376471	0.288235
GEFS+N	222546	RFX6	-	-	25	0.294118	0.294118
GEFS+N	64208	POPDC3	22	0.366667	21	0.247059	0.306863
GEFS+N	57120	GOPC	6	0.1	45	0.529412	0.314706
GEFS+N	8724	SNX3	29	0.483333	14	0.164706	0.32402
GEFS+N	57107	PDSS2	16	0.266667	36	0.423529	0.345098
GEFS+N	116150	NUS1	13	0.216667	44	0.517647	0.367157
GEFS+N	285761	DCBLD1	28	0.466667	23	0.270588	0.368627
GEFS+N	345895	RSPH4A	-	-	33	0.388235	0.388235
GEFS+N	4121	MAN1A1	27	0.45	29	0.341176	0.395588
GEFS+N	6610	SMPD2	-	-	37	0.435294	0.435294
GEFS+N	285753	C6orf182	20	0.333333	48	0.564706	0.44902
GEFS+N	441168	FAM26F	39	0.65	22	0.258824	0.454412
GEFS+N	85413	SLC22A16	-	-	39	0.458824	0.458824
GEFS+N	51250	C6orf203	42	0.7	20	0.235294	0.467647
GEFS+N	9841	ZBTB24	30	0.5	38	0.447059	0.473529
GEFS+N	222545	GPRC6A	-	-	41	0.482353	0.482353
GEFS+N	28962	OSTM1	19	0.316667	56	0.658824	0.487745
GEFS+N	100128327	BET3L	-	-	43	0.505882	0.505882
GEFS+N	1300	COL10A1	41	0.683333	28	0.329412	0.506373
GEFS+N	7101	NR2E1	43	0.716667	26	0.305882	0.511275
GEFS+N	728464	C6orf186	31	0.516667	-	-	0.516667
GEFS+N	51175	TUBE1	21	0.35	61	0.717647	0.533824
GEFS+N	64780	MICAL1	49	0.816667	24	0.282353	0.54951
GEFS+N	222537	HS3ST5	37	0.616667	46	0.541176	0.578922
GEFS+N	285755	PPIL6	35	0.583333	50	0.588235	0.585784
GEFS+N	262	AMD1	26	0.433333	63	0.741176	0.587255
GEFS+N	285759	FLJ34503	-	-	51	0.6	0.6
GEFS+N	84071	ARMC2	51	0.85	30	0.352941	0.601471
GEFS+N	23629	BRD7P3	48	0.8	35	0.411765	0.605882
GEFS+N	8528	DDO	-	-	52	0.611765	0.611765
GEFS+N	246269	LACE1	36	0.6	55	0.647059	0.623529
GEFS+N	387119	C6orf204	38	0.633333	54	0.635294	0.634314
GEFS+N	57673	BEND3	32	0.533333	66	0.776471	0.654902
GEFS+N	639	PRDM1	-	-	57	0.670588	0.670588
GEFS+N	51389	RWDD1	40	0.666667	58	0.682353	0.67451
GEFS+N	3066	HDAC2	53	0.883333	40	0.470588	0.676961
GEFS+N	5980	REV3L	52	0.866667	42	0.494118	0.680392
GEFS+N	11231	SEC63	33	0.55	69	0.811765	0.680882
GEFS+N	10758	TRAF3IP2	-	-	59	0.694118	0.694118
GEFS+N	91749	KIAA1919	47	0.783333	53	0.623529	0.703431
GEFS+N	254394	MCM9	-	-	60	0.705882	0.705882
GEFS+N	6098	ROS1	-	-	62	0.729412	0.729412
GEFS+N	221301	FAM26D	-	-	64	0.752941	0.752941
GEFS+N	553137	LOC553137	-	-	65	0.764706	0.764706
GEFS+N	55278	QRSL1	34	0.566667	82	0.964706	0.765686
GEFS+N	29940	DSE	59	0.983333	47	0.552941	0.768137
GEFS+N	221264	AKD1	60	1	49	0.576471	0.788235
GEFS+N	245806	VGLL2	-	-	67	0.788235	0.788235
GEFS+N	254228	FAM26E	-	-	68	0.8	0.8
GEFS+N	221294	NT5DC1	44	0.733333	75	0.882353	0.807843
GEFS+N	2444	FRK	-	-	70	0.823529	0.823529
GEFS+N	256380	SCML4	-	-	71	0.835294	0.835294
GEFS+N	4082	MARCKS	46	0.766667	77	0.905882	0.836275
GEFS+N	8838	WISP3	-	-	72	0.847059	0.847059
GEFS+N	5350	PLN	-	-	73	0.858824	0.858824
GEFS+N	23097	CDC2L6	45	0.75	83	0.976471	0.863235
GEFS+N	112495	GTF3C6	50	0.833333	81	0.952941	0.893137
GEFS+N	2534	FYN	57	0.95	74	0.870588	0.910294
GEFS+N	3910	LAMA4	56	0.933333	76	0.894118	0.913725
GEFS+N	619208	C6orf225	54	0.9	79	0.929412	0.914706
GEFS+N	25842	ASF1A	55	0.916667	78	0.917647	0.917157
GEFS+N	202	AIM1	-	-	80	0.941176	0.941176
GEFS+N	8763	CD164	58	0.966667	85	1	0.983333
GEFS+N	11149	BVES	-	-	84	0.988235	0.988235
GEFS+N	442245	LOC442245	-	-	-	-	-
GEFS+N	442247	RFPL4B	-	-	-	-	-
GEFS+N	728402	LOC728402	-	-	-	-	-
